# Supplementary material for: Aldosterone signaling regulates the over-expression of claudin-4 and -8 at the distal nephron from type 1 diabetic rats
Source: PLoS One. 2017 May 11;12(5):e0177362. doi: 10.1371/journal.pone.0177362 (PMC5426686; doi:10.1371/journal.pone.0177362)
Supplement: S1 Fig — Raw data used to densitometric analysis of nephrin/GAPDH (D), WT1/GAPDH (E), Kim-1/GAPDH (G) and Hsp72/GAPDH (H), respectively. (XLSX) [file pone.0177362.s001.xlsx]

## Sheet: Hoja1
D
	nephrin main density	GAPDH main density	nephrin/GAPDH ratio
CT 1	1045	56	18.6607
CT2	1134.3	57	19.9
CT 3	1321.6	59	22.4
DBT 1	276	60	4.6
DBT 2	210.9	57	3.7
DBT 3	324.5	55	5.9
DBT + SPL 1	847.8	54	15.7
DBT + SPL 2	842.8	49	17.2
DBT + SPL 3	963.9	51	18.9
SPL 1	1113.6	58	19.2
SPL 2	1145.7	67	17.1
SPL 3	1549.4	61	25.4
E
	WT1 main density	GAPDH main density	WT1/GAPDH ratio
CT 1	972	85.2632	11.4
CT2	1192.1	91	13.1
CT 3	1320	100	13.2
DBT 1	622.2	102	6.1
DBT 2	782.1	99	7.9
DBT 3	676.2	98	6.9
DBT + SPL 1	1209	93	13
DBT + SPL 2	874	95	9.2
DBT + SPL 3	1096.1	97	11.3
SPL 1	1603.8	99	16.2
SPL 2	1205.2	92	13.1
SPL 3	1044	90	11.6
G
	Kim-1 main density	GAPDH main density	Kim-1/GAPDH ratio
CT 1	876	68.9764	12.7
CT2	985.3	59	16.7
CT 3	1190.7	63	18.9
DBT 1	3458.4	66	52.4
DBT 2	3066.8	68	45.1
DBT 3	2836.8	72	39.4
DBT + SPL 1	1307.2	76	17.2
DBT + SPL 2	1072.5	75	14.3
DBT + SPL 3	1115.4	66	16.9
SPL 1	942.4	62	15.2
SPL 2	829.6	61	13.6
SPL 3	1140	60	19
H
	Hsp72 main density	GAPDH main density	Hsp72/GAPDH ratio
CT 1	798	44.8315	17.8
CT2	676.2	46	14.7
CT 3	748.8	39	19.2
DBT 1	1436.4	42	34.2
DBT 2	1156.5	45	25.7
DBT 3	1324.4	44	30.1
DBT + SPL 1	1118.4	48	23.3
DBT + SPL 2	950.6	49	19.4
DBT + SPL 3	696.6	43	16.2
SPL 1	541.2	41	13.2
SPL 2	670.5	45	14.9
SPL 3	496.8	46	10.8
