# Supplementary material for: Aldosterone signaling regulates the over-expression of claudin-4 and -8 at the distal nephron from type 1 diabetic rats
Source: PLoS One. 2017 May 11;12(5):e0177362. doi: 10.1371/journal.pone.0177362 (PMC5426686; doi:10.1371/journal.pone.0177362)
Supplement: S2 Fig — Raw data used to densitometric analysis of cldn-5/GAPDH (B), cldn-2/GAPDH (C) and occldn/GAPDH (D), and to mRNA relative expression of cldn-5 (E), cldn-2 (F) and occldn (G), respectively. (XLSX) [file pone.0177362.s002.xlsx]

## Sheet: Hoja1
B
	Cldn-5 main density	GAPDH main density	Cldn-5/GAPDH ratio
CT 1	898	36.6531	24.5
CT2	706.2	33	21.4
CT 3	635.8	34	18.7
DBT 1	218.3	37	5.9
DBT 2	271.32	38	7.14
DBT 3	326.4	32	10.2
DBT + SPL 1	689.5	35	19.7
DBT + SPL 2	633.5	35	18.1
DBT + SPL 3	588.3	37	15.9
SPL 1	881.6	38	23.2
SPL 2	877.5	39	22.5
SPL 3	561	34	16.5
C
	Cldn-2 main density	GAPDH main density	Cldn-2/GAPDH ratio
CT 1	569	38.7075	14.7
CT2	514.8	39	13.2
CT 3	574.2	33	17.4
DBT 1	122.5	35	3.5
DBT 2	65.1	31	2.1
DBT 3	55.5	37	1.5
DBT + SPL 1	721.6	41	17.6
DBT + SPL 2	528	40	13.2
DBT + SPL 3	466.2	42	11.1
SPL 1	557.6	34	16.4
SPL 2	626.5	35	17.9
SPL 3	482.4	36	13.4
D
	Occldn main density	GAPDH main density	Occldn/GAPDH ratio
CT 1	458	13.1988	34.7
CT2	398.4	12	33.2
CT 3	281.6	11	25.6
DBT 1	161.2	13	12.4
DBT 2	166.6	14	11.9
DBT 3	119.6	13	9.2
DBT + SPL 1	258.5	11	23.5
DBT + SPL 2	257	10	25.7
DBT + SPL 3	308.8	16	19.3
SPL 1	548.8	14	39.2
SPL 2	315.9	13	24.3
SPL 3	354	12	29.5
E
Cldn5 mRNA relative expression
CTL	DBT	DBT+SPL	SPL
0.9	0.047	0.87	0.95
1.04	0.052	0.92	0.93
1.1	0.06	0.89	0.98
F
Cldn2 mRNA relative expression
CTL	DBT	DBT+SPL	SPL
0.9	1.06	0.87	1.08
1.2	1.08	0.98	1.07
1.1	1.12	1.1	1.15
G
Occldn mRNA relative expression
CTL	DBT	DBT+SPL	SPL
0.9	0.89	0.96	1.01
1.25	0.96	0.95	1.02
0.91	0.87	0.9	1.08
