# Supplementary material for: Aldosterone signaling regulates the over-expression of claudin-4 and -8 at the distal nephron from type 1 diabetic rats
Source: PLoS One. 2017 May 11;12(5):e0177362. doi: 10.1371/journal.pone.0177362 (PMC5426686; doi:10.1371/journal.pone.0177362)
Supplement: S3 Fig — Raw data used to densitometric analysis of superoxide anion production, lipid peroxidation, protein carbonylation and reduced GSH content in GL (A, B, C and D, respectively), and PT (E, F, G and H, respectively). (XLSX) [file pone.0177362.s003.xlsx]

## Sheet: Hoja1
A. Superoxide anion production in glomeruli			E. Superoxide anion production in proximal tubules
Animal	Mean fluorescence normalized with control		Animal	Mean fluorescence normalized with control
CTL 1	1		CTL 1	1
CTL 2	1.05		CTL 2	1.03
CTL 3	1.04		CTL 3	0.97
CTL 4	0.99		CTL 4	0.99
CTL 5	0.97		CTL 5	1.04
DBT 1	4.98		DBT 1	2.14
DBT 2	4.96		DBT 2	2.16
DBT 3	4.23		DBT 3	2.14
DBT 4	4.11		DBT 4	2.19
DBT 5	4.1		DBT 5	2.1
DBT+SPL 1	2.47		DBT+SPL 1	1.19
DBT+SPL 2	2.43		DBT+SPL 2	1.4
DBT+SPL 3	2.61		DBT+SPL 3	1.29
DBT+SPL 4	2.43		DBT+SPL 4	1.35
DBT+SPL 5	2.49		DBT+SPL 5	1.31
SPL 1	1.14		SPL 1	1.15
SPL 2	1.12		SPL 2	1.17
SPL 3	1.15		SPL 3	1.15
SPL 4	1.13		SPL 4	1.11
SPL 5	1.16		SPL 5	1.12
DBT+DPI 1	1.11		DBT+DPI 1	1.26
DBT+DPI 2	1.15		DBT+DPI 2	1.32
DBT+DPI 3	1.09		DBT+DPI 3	1.23
DBT+DPI 4	1.09		DBT+DPI 4	1.19
DBT+DPI 5	1.06		DBT+DPI 5	1.28
B. Lipid peroxidation in glomeruli			F. Lipid peroxidation in proximal tubules
CTL 1	1.3		CTL 1	2.1
CTL 2	1.5		CTL 2	1.7
CTL 3	1.2		CTL 3	1.5
CTL 4	1.7		CTL 4	1.2
DBT 1	2.7		DBT 1	3
DBT 2	2.9		DBT 2	2.5
DBT 3	3.1		DBT 3	2.7
DBT 4	2.3		DBT 4	2.8
DBT+SPL 1	1.2		DBT+SPL 1	2.1
DBT+SPL 2	1.7		DBT+SPL 2	1.9
DBT+SPL 3	1.6		DBT+SPL 3	2.3
DBT+SPL 4	1.5		DBT+SPL 4	2.2
SPL 1	1.2		SPL 1	1.7
SPL 2	1.5		SPL 2	1.6
SPL 3	2		SPL 3	1.8
SPL 4	1.3		SPL 4	1.4
C. Carbonylated protein in glomeruli			G. Carbonylated protein in proximal tubules
CTL 1	25		CTL 1	17
CTL 2	23		CTL 2	26
CTL 3	35		CTL 3	29
CTL 4	41		CTL 4	35
DBT 1	65		DBT 1	62
DBT 2	45		DBT 2	78
DBT 3	55		DBT 3	84
DBT 4	39		DBT 4	57
DBT+SPL 1	22		DBT+SPL 1	43
DBT+SPL 2	27		DBT+SPL 2	42
DBT+SPL 3	35		DBT+SPL 3	39
DBT+SPL 4	43		DBT+SPL 4	63
SPL 1	25		SPL 1	35
SPL 2	21		SPL 2	34
SPL 3	22		SPL 3	35
SPL 4	27		SPL 4	43
D. GSH content in glomeruli			H. GSH content in proximal tubules
CTL 1	2.3		CTL 1	2.5
CTL 2	1.9		CTL 2	3.2
CTL 3	2		CTL 3	4.1
CTL 4	1.7		CTL 4	3.5
DBT 1	0.5		DBT 1	1.1
DBT 2	0.6		DBT 2	0.8
DBT 3	0.3		DBT 3	0.4
DBT 4	0.8		DBT 4	0.3
DBT+SPL 1	0.9		DBT+SPL 1	2.4
DBT+SPL 2	2.5		DBT+SPL 2	3.1
DBT+SPL 3	2.6		DBT+SPL 3	3.4
DBT+SPL 4	2.9		DBT+SPL 4	2.1
SPL 1	2.6		SPL 1	3.2
SPL 2	1.9		SPL 2	4.5
SPL 3	2.7		SPL 3	2.5
SPL 4	2.4		SPL 4	2.3
