# Supplementary material for: Aldosterone signaling regulates the over-expression of claudin-4 and -8 at the distal nephron from type 1 diabetic rats
Source: PLoS One. 2017 May 11;12(5):e0177362. doi: 10.1371/journal.pone.0177362 (PMC5426686; doi:10.1371/journal.pone.0177362)
Supplement: S4 Fig — Raw data used to densitometric analysis of cldn-4/GAPDH (C) and cldn-8/GAPDH (G), and to mRNA relative expression of cldn-4 (D) and cldn-8 (H), respectively. (XLSX) [file pone.0177362.s004.xlsx]

## Sheet: Hoja1
C					G
	Cldn-4 main density	GAPDH main density	Cldn-4/GAPDH ratio			Cldn-8 main density	GAPDH main density	Cldn-8/GAPDH ratio
CT 1	562	244.348	2.3		CT 1	456	99.1304	4.6
CT2	819	234	3.5		CT2	595.9	101	5.9
CT 3	955.3	233	4.1		CT 3	651	105	6.2
DBT 1	1638	260	6.3		DBT 1	939.3	93	10.1
DBT 2	1459.2	256	5.7		DBT 2	809.1	93	8.7
DBT 3	1210.3	247	4.9		DBT 3	726.8	92	7.9
DBT + SPL 1	827.7	267	3.1		DBT + SPL 1	479.4	94	5.1
DBT + SPL 2	541.8	258	2.1		DBT + SPL 2	609	105	5.8
DBT + SPL 3	563.5	245	2.3		DBT + SPL 3	592.2	94	6.3
SPL 1	540.5	235	2.3		SPL 1	509.6	104	4.9
SPL 2	690.2	238	2.9		SPL 2	441	105	4.2
SPL 3	818.4	264	3.1		SPL 3	711.9	113	6.3
					H
D					Cldn8 mRNA relative expression
Ratio Cldn4 mRNA relative expression					CTL	DBT	DBT+SPL	SPL
CTL	DBT	DBT+SPL	SPL		0.99	6.6	0.49	0.29
0.98	2.09	1.59	0.26		1.05	6.65	0.56	0.33
1.15	1.99	1.35	0.24		0.97	6.13	0.5	0.32
0.91	2.1	1.98	0.25
