# Supplementary material for: Aldosterone signaling regulates the over-expression of claudin-4 and -8 at the distal nephron from type 1 diabetic rats
Source: PLoS One. 2017 May 11;12(5):e0177362. doi: 10.1371/journal.pone.0177362 (PMC5426686; doi:10.1371/journal.pone.0177362)
Supplement: S5 Fig — Raw data used to densitometric analysis of ratio between cldn-8/cldn-4 (B),and cldn-4/cldn-8 (D), respectively. (XLSX) [file pone.0177362.s005.xlsx]

## Sheet: Hoja1
B
	Cldn-8 main density	Cldn-4 main density	Cldn-8/Cldn-4 ratio
CT 1	345	150	2.3
CT2	391.5	145	2.7
CT 3	422.4	132	3.2
DBT 1	2496.6	438	5.7
DBT 2	3466.8	428	8.1
DBT 3	2992.5	399	7.5
DBT + SPL 1	391.5	145	2.7
DBT + SPL 2	639.6	156	4.1
DBT + SPL 3	597.6	166	3.6
SPL 1	490.1	169	2.9
SPL 2	300.3	143	2.1
SPL 3	338.8	154	2.2
D
	Cldn-4 main density	Cldn-8 main density	Cldn-4/Cldn-8 ratio
CT 1	465	273.529	1.7
CT2	468	234	2
CT 3	793.6	256	3.1
DBT 1	2199.6	564	3.9
DBT 2	2280.6	543	4.2
DBT 3	2813.4	521	5.4
DBT + SPL 1	588.8	256	2.3
DBT + SPL 2	510.3	243	2.1
DBT + SPL 3	491.3	289	1.7
SPL 1	806.2	278	2.9
SPL 2	446.4	248	1.8
SPL 3	647.5	259	2.5
