# Supplementary material for: Aldosterone signaling regulates the over-expression of claudin-4 and -8 at the distal nephron from type 1 diabetic rats
Source: PLoS One. 2017 May 11;12(5):e0177362. doi: 10.1371/journal.pone.0177362 (PMC5426686; doi:10.1371/journal.pone.0177362)
Supplement: S6 Fig — Raw data used to densitometric analysis of WNK4/GAPDH (B), and to mRNA relative expression of WNK4 (C), respectively. (XLSX) [file pone.0177362.s006.xlsx]

## Sheet: Hoja1
B
	WNK4 main density	GAPDH main density	WNK4/GAPDH ratio
CT 1	674	118.246	5.7
CT2	864	120	7.2
CT 3	825.6	129	6.4
DBT 1	1817.2	118	15.4
DBT 2	2225	125	17.8
DBT 3	2408	112	21.5
DBT + SPL 1	464.1	119	3.9
DBT + SPL 2	832	130	6.4
DBT + SPL 3	602.98	118	5.11
SPL 1	516.6	123	4.2
SPL 2	463.6	122	3.8
SPL 3	379.9	131	2.9
C
WNK4 mRNA relative expression
CTL	DBT	DBT+SPL	SPL
0.89	1.98	0.94	0.2
1.15	1.56	0.88	0.22
0.97	2.2	0.93	0.21
