# Supplementary material for: Aldosterone signaling regulates the over-expression of claudin-4 and -8 at the distal nephron from type 1 diabetic rats
Source: PLoS One. 2017 May 11;12(5):e0177362. doi: 10.1371/journal.pone.0177362 (PMC5426686; doi:10.1371/journal.pone.0177362)
Supplement: S7 Fig — Raw data used to densitometric analysis of SGK1/GAPDH. (XLSX) [file pone.0177362.s007.xlsx]

## Sheet: Hoja1
	SGK1 main density	GAPDH main density	SGK1/GAPDH ratio
CT 1	345	88.4615	3.9
CT2	399.5	85	4.7
CT 3	458.2	79	5.8
DBT 1	920	80	11.5
DBT 2	1219.3	89	13.7
DBT 3	748	88	8.5
DBT + SPL 1	344.4	84	4.1
DBT + SPL 2	619.2	86	7.2
DBT + SPL 3	252.8	79	3.2
SPL 1	258.1	89	2.9
SPL 2	325.6	88	3.7
SPL 3	406.7	83	4.9
